# Supplementary material for: In vitro model for the assessment of human immune responses to subunit RSV vaccines
Source: PLoS One. 2020 Mar 19;15(3):e0229660. doi: 10.1371/journal.pone.0229660 (PMC7081972; doi:10.1371/journal.pone.0229660)
Supplement: S1 Data — (XLSX) [file pone.0229660.s008.xlsx]

## Sheet: Figure 1
	Figure 1
	Surface marker expression on human moDC stimulated in vitro with live RSV, FI‑RSV and VLP
	Mean fluorescence intensity (MFI) above background
		OX40L								Jagged-1								HLA-DR
			FI-RSV	RSV-wt	RSV-CX4C	VLP-Gwt	VLP-G(CX4C)				FI-RSV	RSV-wt	RSV-CX4C	VLP-Gwt	VLP-G(CX4C)				FI-RSV	RSV-wt	RSV-CX4C	VLP-Gwt	VLP-G(CX4C)
		PBMC-1189	331	420	381	432	305			PBMC-1189	313	161	132	103	39			PBMC-1189	105	295	520	365	615
		PBMC-1190	313	140	148	102	11			PBMC-1190	143	99	48	37	-44			PBMC-1190	165	685	798	525	575
		PBMC-1191	494	92	-241	133	12			PBMC-1191	212	181	97	161	134			PBMC-1191	365	710	580	665	660
		PBMC-1192	550	204	342	97	125			PBMC-1192	333	204	201	237	132			PBMC-1192	417	975	715	525	580
		PBMC-1119	208	83	36	81	-75			PBMC-1119	80	111	25	36	-5			PBMC-1119	61	-254	350	-40	253
		PBMC-1134	210	556	148	43	-128			PBMC-1134	139	60	98	56	-16			PBMC-1134	245	219	587	218	292
		CBMC-0218	307	92	105	64	42			CBMC-0218	112	83	35	78	78			CBMC-0218	40	124	570	127	308
		CBMC-0221	190	11	-199	360	279			CBMC-0221	178	80	53	74	59			CBMC-0221	-444	216	156	48	98
		CBMC-0223	466	140	52	17	26			CBMC-0223	106	32	59	88	-14			CBMC-0223	-88	-136	300	114	169
		CBMC-0227	501	237	168	218	117			CBMC-0227	342	238	221	208	119			CBMC-0227	-231	-60	61	81	102
		CBMC-0228	781	282	421	155	105			CBMC-0228	377	189	95	155	80			CBMC-0228	161	219	109	261	386

## Sheet: Figure 2
	Figure 2
	Cytokine production by human moDC stimulated in vitro with live RSV, FI-RSV and VLP
	Fold changes over the background
		IL-12 (IL-12 p70 singleplex assay)								IFN-a (multiplex assay)								IL-6 (multiplex assay)
			FI-RSV	RSV-wt	RSV-CX4C	VLP-G(wt)	VLP-G(CX4C)				FI-RSV	RSV-wt	RSV-CX4C	VLP-G(wt)	VLP-G(CX4C)				FI-RSV	RSV-wt	RSV-CX4C	VLP-G(wt)	VLP-G(CX4C)
		PBMC-1189	0.94	1.25	1.51999	1.23	1.25			PBMC-1189	0.94	1.76	2.02999	1.5	1.5			PBMC-1189	1.79	1.45	1.81	1.05	0.95
		PBMC-1190	0.91	1.02	1.14	1.05	1.13			PBMC-1190	0.830001	1.8	2.13	1.71	1.97			PBMC-1190	1.21	1.19	1.28	0.94	1.02
		PBMC-1191	0.969998	1.11	1.24	1.09	1.15			PBMC-1191	0.759995	0.909997	1.04	0.929997	0.899995			PBMC-1191	1.36	1.28	1.16	1.1	1.07
		PBMC-1192	0.899999	1.14	1.18	1.12	1.14			PBMC-1192	0.719987	1	1.18	0.989992	0.969994			PBMC-1192	1.6	1.5	1.68	0.98	0.95
		PBMC-1119	0.96	3.60998	3.50999	1.08	2.12			PBMC-1119*	nt	nt	nt	nt	nt			PBMC-1119*	nt	nt	nt	nt	nt
		PBMC-1134	1.14	4.03999	4.13998	1.22	1.78			CBMC-0218	1.29999	4.5	6.44999	1.75	2.05			CBMC-0218	1.35	1.14	1.06	0.67	0.97
		CBMC-0218	0.979997	1.23	1.14	1.17	1.25			CBMC-0223	0.809989	2.81999	3.54	1.53999	1.50999			CBMC-0223	1.78	1.43	1.34	1.11	1.11
		CBMC-0221	0.859998	1.28	1.32	1.19	1.32			CBMC-0227	0.649996	1.08	1.56	0.969996	1.27			CBMC-0227	1.12	1.4	1.28	1.09	0.83
		CBMC-0223	1.15	1.24	1.25	1.06	1.15			CBMC-0228	0.75	1.98	2.56	1.33999	1.45			CBMC-0228	1.62	1.34	1.37	0.99	0.99
		CBMC-0227	0.859997	1.44	4.00997	1.26	1.36			CBMC-0221*	nt	nt	nt	nt	nt			CBMC-0221*	nt	nt	nt	nt	nt
		CBMC-0228	0.919999	1.39	1.62	1.12	1.24
										* specimens not tested								* specimens not tested
		MIP1-a (multiplex assay)								MIP1b (multiplex assay)								IP10 (multiplex assay)
			FI-RSV	RSV-wt	RSV-CX4C	VLP-G(wt)	VLP-G(CX4C)				FI-RSV	RSV-wt	RSV-CX4C	VLP-G(wt)	VLP-G(CX4C)				FI-RSV	RSV-wt	RSV-CX4C	VLP-G(wt)	VLP-G(CX4C)
		PBMC-1189	0.5	1.05	1.91	1.18	1.58			PBMC-1189	0.96	1.04	1.25	0.93	1.12			PBMC-1189	0.710001	1.14001	1.25001	1.19	1.23
		PBMC-1190	0.75	1.12	1.22	1.11	1.19			PBMC-1190	1.08	0.989997	0.97	1.07	1.28			PBMC-1190	0.729989	0.970004	1.01	1.02999	1.14
		PBMC-1191	0.74	1.6	1.82	1.18	1.24			PBMC-1191	1.12	1.18	1.34	1.29	1.31			PBMC-1191	0.679996	1.43	1.56	1.1	1.07
		PBMC-1192	0.66	1.32	1.76	1.21	1.5			PBMC-1192	1.04	1.18	1.16	1.37	1.4			PBMC-1192	0.639998	0.960002	0.979998	0.979998	1.15
		PBMC-1119*	nt	nt	nt	nt	nt			PBMC-1119*	nt	nt	nt	nt	nt			PBMC-1119*	nt	nt	nt	nt	nt
		CBMC-0218	0.72	1.23	2.38	1.24	1.75			CBMC-0218	0.739999	0.45	0.879998	0.269998	0.869999			CBMC-0218	0.80999	2.03001	3.26002	1.12	1.19
		CBMC-0223	0.81	2.32	3.6	0.71	3.64			CBMC-0223	1.05	1.21	1.48	0.529999	1.32			CBMC-0223	0.799994	2.87	3.13999	1.04	1.39
		CBMC-0227	0.52	1.28	2.04	1.71	2.44			CBMC-0227	1.12	0.74	1.57	0.899999	1.57			CBMC-0227	0.780007	1.16999	1.32	1.1	1.03
		CBMC-0228	0.6625	1.417	2.104	1.191	1.906			CBMC-0228	0.979999	0.969997	1.23571	0.908571	1.26714			CBMC-0228	0.720004	1.51	1.78857	1.08	1.17143
		CBMC-0221*	nt	nt	nt	nt	nt			CBMC-0221*	nt	nt	nt	nt	nt			CBMC-0221*	nt	nt	nt	nt	nt
		* specimens not tested								* specimens not tested								* specimens not tested

## Sheet: Figure 3
	Figure 3
	Transcription factor expression in human CD4 T cell after co-culture with allogenic moDC stimulated with live RSV, FI-RSV and VLP
	Mean fluorescence intensity (MFI) above background
		Gata3								T-bet								FOXp3								ROR-gt
			FI-RSV	RSV-wt	RSV-CX4C	VLP-Gwt	VLP-G(CX4C)				FI-RSV	RSV-wt	RSV-CX4C	VLP-Gwt	VLP-G(CX4C)				FI-RSV	RSV-wt	RSV-CX4C	VLP-Gwt	VLP-G(CX4C)				FI-RSV	RSV-wt	RSV-CX4C	VLP-Gwt	VLP-G(CX4C)
		PBMC-1189	948	676	766	1048	891			PBMC-1189	148	1539	1578	1250	1646			PBMC-1189	987	1290	1410	148	104			PBMC-1189	447	142	189	281	115
		PBMC-1190	4468	1245	1092	1487	1064			PBMC-1190	-13	859	978	721	754			PBMC-1190	206	407	120	55	33			PBMC-1190	1058	975	892	533	237
		PBMC-1191	2496	863	721	904	1135			PBMC-1191	-155	781	750	433	803			PBMC-1191	28	50	75	14	32			PBMC-1191	700	505	340	531	450
		PBMC-1192	1061	315	840	793	769			PBMC-1192	1075	1695	2874	1826	1510			PBMC-1192	49	82	60	43	22			PBMC-1192	346	436	394	372	211
		PBMC-1119	242	154	-178	-213	-55			PBMC-1119	421	1021	784	765	875			PBMC-1119	112	344	64	78	15			PBMC-1119	984	224	613	251	331
		CBMC-0218	1459	-484	978	317	664			CBMC-0218	-1004	1030	1070	760	1163			CBMC-0218	432	668	1064	46	123			CBMC-0218	742	408	258	7	-57
		CBMC-0221	713	669	371	377	584			CBMC-0221	275	390	502	-25	410			CBMC-0221	515	1016	125	52	57			CBMC-0221	702	620	564	264	54
		CBMC-0223	358	438	302	102	-23			CBMC-0223	-24	482	653	198	341			CBMC-0223	42	75	38	31	47			CBMC-0223	883	536	415	-153	-225
		CBMC-0227	1746	-613	923	-72	734			CBMC-0227	-32	1557	1838	1252	2091			CBMC-0227	121	204	662	105	56			CBMC-0227	760	-10	203	225	350
		CBMC-0228	11542	5639	2142	3220	2914			CBMC-0228	1550	2530	2108	-100	615			CBMC-0228	187	352	154	24	81			CBMC-0228	2108	1325	-24	190	-120

## Sheet: Figure 4
	Figure 4
	Cytokine production by human CD4 T cell after co-culture with allogenic moDC stimulated with live RSV, FI-RSV and VLP
	Fold changes over the background
		IFN-g							TNF-a							IL-10
			FI-RSV	RSV-wt	RSV-CX4C	VLP-G(wt)	VLP-G(CX4C)			FI-RSV	RSV-wt	RSV-CX4C	VLP-G(wt)	VLP-G(CX4C)			FI-RSV	RSV-wt	RSV-CX4C	VLP-G(wt)	VLP-G(CX4C)
		PBMC-1189	1.14044	4.65068	5.36067	4.72018	4.14079		PBMC-1189	0.970376	1.3996	1.55953	1.32944	1.2799		PBMC-1189	1.57711	1.56825	1.75777	1.59879	1.34727
		PBMC-1190	1.13108	2.04989	2.16909	1.47863	2.04808		PBMC-1190	1.16005	1.25931	1.31982	1.27031	1.19009		PBMC-1190	1.2778	1.92142	1.87975	1.4619	1.563
		PBMC-1191	1.06007	2.71996	3.32955	3.40895	3.30879		PBMC-1191	1.00992	1.59989	2.07026	1.5094	1.45036		PBMC-1191	1.15215	1.82463	1.86412	1.68133	1.53931
		PBMC-1192	1.34937	4.45029	5.16029	3.32957	4.52869		PBMC-1192	1.52974	1.47006	1.17985	1.00011	1.15976		PBMC-1192	1.31683	1.70981	1.72442	2.16796	1.58781
		PBMC-1119	1.23866	2.1594	3.41917	1.07025	1.62041		PBMC-1119	1.52025	1.49913	1.43935	1.10006	1.1902		PBMC-1119	1.35755	2.21396	2.21264	1.08076	1.01624
		CBMC-0218	1.18876	3.22062	3.60047	1.25016	1.56022		CBMC-0218	0.83967	1.23974	1.82958	1.05034	1.32013		CBMC-0218	2.08846	1.7596	2.34058	1.37534	1.57047
		CBMC-0221	1.10081	1.44958	4.19677	3.16897	4.8288		CBMC-0221	0.879928	1.19925	2.11869	0.910857	1.11058		CBMC-0221	0.754034	1.79395	1.63937	1.94736	1.96724
		CBMC-0223	1.26986	2.25839	2.8274	1.89054	1.89999		CBMC-0223	2.06879	2.21845	2.32841	1.15058	1.18036		CBMC-0223	1.47317	2.13267	1.85172	1.60672	2.25776
		CBMC-0227	0.920504	2.06023	3.79924	1.81005	2.48915		CBMC-0227	0.919963	1.39922	1.62931	1.35952	1.2898		CBMC-0227	0.65206	1.10775	2.06629	0.950504	0.897082
		CBMC-0228	1.08099	4.10978	4.30038	1.62923	1.8095		CBMC-0228	2.15995	3.13037	2.81984	1.31995	1.29029		CBMC-0228	0.629883	2.15862	1.93044	2.0523	2.06149
		IL-5							IL-13							IL-17
			FI-RSV	RSV-wt	RSV-CX4C	VLP-G(wt)	VLP-G(CX4C)			FI-RSV	RSV-wt	RSV-CX4C	VLP-G(wt)	VLP-G(CX4C)			FI-RSV	RSV-wt	RSV-CX4C	VLP-G(wt)	VLP-G(CX4C)
		PBMC-1189	1.15079	1.12883	1.17902	1.00891	0.959614		PBMC-1189	1.52945	1.21004	0.829945	1.16005	1.19989		PBMC-1189	1.33237	1.03117	1.06353	1.06276	1.06394
		PBMC-1190	1.88961	1.32164	1.12144	1.24884	1.10923		PBMC-1190	1.27004	1.17011	1.17989	1.13977	0.999646		PBMC-1190	1.37038	1.11814	1.07024	1.12004	1.07154
		PBMC-1191	1.27903	1.36856	0.70073	1.08979	1.08999		PBMC-1191	1.49938	1.13001	1.1499	1.13992	1.12031		PBMC-1191	1.08053	1.06944	0.860386	1.13978	1.00117
		PBMC-1192	1.60955	1.21884	1.16875	1.12198	0.960106		PBMC-1192	1.50018	1.08988	1.01992	1.14003	1.0101		PBMC-1192	1.17863	1.13081	0.871824	0.999729	1.06959
		PBMC-1119	1.32091	1.19954	1.16926	1.10835	1.06989		PBMC-1119	1.12006	1.03004	0.929941	1.01981	0.999914		PBMC-1119	1.24938	1.12793	0.951036	1.10014	1.08373
		CBMC-0218	1.061	0.991969	0.851405	1.10027	0.799471		CBMC-0218	1.35993	1.25004	1.15001	1.32985	1.15002		CBMC-0218	1.07847	0.960852	0.777983	1.05656	1.00187
		CBMC-0221	2.1983	1.23013	1.14998	1.24968	0.970132		CBMC-0221	1.14984	1.29024	1.07012	1.25015	1.14039		CBMC-0221	1.19893	1.0496	1.12123	0.879528	0.867169
		CBMC-0223	2.05806	1.35315	1.04199	1.08036	1.1085		CBMC-0223	1.28006	1.10984	1.06978	1.07979	1.05979		CBMC-0223	1.20893	0.921917	0.920207	1.07696	1.07808
		CBMC-0227	2.59733	1.14951	1.02977	1.0893	1.09833		CBMC-0227	1.85979	1.14982	1.13997	1.14007	1.01986		CBMC-0227	1.4437	0.692906	0.827683	0.762001	0.968854
		CBMC-0228	2.14834	1.65031	0.998286	1.46608	1.54816		CBMC-0228	2.32022	1.09017	1.13018	1.17992	1.00067		CBMC-0228	1.37826	0.997544	1.0691	0.873874	0.868547
